# Supplementary material for: Cuttlefish Bone-Derived Calcium Phosphate Bioceramics Have Enhanced Osteogenic Properties
Source: J Funct Biomater. 2024 Jul 29;15(8):212. doi: 10.3390/jfb15080212 (PMC11355212; doi:10.3390/jfb15080212)
Supplement: Supplementary file 1 [file jfb-15-00212-s001.zip]

Archive with 1 entries (1 files):
- jfb-3070239-supplementary.PDF
